# Supplementary material for: X-Ray Irradiation Induces Oxidative Stress and Upregulates Intestinal Nrf2-Mrp2 Pathway, Leading to Decreased Intestinal Absorption of Valsartan
Source: Pharmaceutics. 2025 Feb 17;17(2):268. doi: 10.3390/pharmaceutics17020268 (PMC11860126; doi:10.3390/pharmaceutics17020268)
Supplement: Supplementary file 1 [file pharmaceutics-17-00268-s001.zip]

Archive with 1 entries (1 files):
- pharmaceutics-3442585-supplementary.pdf
